# Supplementary material for: Predictive value of the stone-free rate after percutaneous nephrolithotomy based on multiple machine learning models
Source: Front Med (Lausanne). 2025 Aug 19;12:1559613. doi: 10.3389/fmed.2025.1559613 (PMC12401985; doi:10.3389/fmed.2025.1559613)
Supplement: Supplementary file 1 [file Data_Sheet_1.zip]

Archive with 6 entries (4 files):
- Source data/
- Source data/Python-script/
- Source data/Python-script/ML_GBDT.py
- Source data/Python-script/ML_RF.py
- Source data/Python-script/ML_XGBoost.py
- Source data/Source.xlsx
