# Supplementary material for: Predictive value of the stone-free rate after percutaneous nephrolithotomy based on multiple machine learning models
Source: Front Med (Lausanne). 2025 Aug 19;12:1559613. doi: 10.3389/fmed.2025.1559613 (PMC12401985; doi:10.3389/fmed.2025.1559613)
Supplement: Supplementary file 1 [file Data_Sheet_1.zip › Source data/Source.xlsx]

## Sheet: Sheet1
Age	Gender	BMI	Preoperative stent implantation for nephrostomy	Preoperative stone surgery history	Infect	Hypertension	Diabetes	Stone side	Stone number	Stone location	Hydronephrosis	Operator experience	Stone diameter	Stone CTvalue	Stone shape	Stone-free
59	1	22.21	0	0	1	0	0	0	4	0	1	1	2	910	0	1
76	1	23.18	0	0	1	1	1	0	10	1	3	1	3	1190	1	0
57	2	20.64	0	0	2	1	0	0	6	2	0	1	2.8	740	1	1
52	1	23.66	0	0	1	0	0	1	5	1	1	0	2	1180	1	1
52	1	27.04	0	1	2	1	0	0	4	1	2	0	3.5	1120	1	0
53	1	21.8	0	0	1	1	0	1	4	2	1	1	3	1520	1	0
53	2	20.31	0	0	1	0	0	1	4	1	1	1	2.2	1000	0	1
43	2	20.94	0	0	0	0	0	1	3	1	1	1	2	950	0	1
66	2	25.33	1	1	2	0	0	1	6	2	1	1	2	1250	0	0
52	1	25.65	0	0	3	0	0	0	6	1	1	1	4.1	1200	1	0
68	1	26.64	0	0	1	1	0	0	5	1	3	0	3.8	1420	1	0
58	1	22.31	0	0	2	0	0	0	2	1	1	1	1.3	1100	0	1
46	2	22.06	0	0	1	0	0	0	1	1	1	1	1.5	1200	0	1
56	2	25.71	1	0	3	0	0	1	1	0	0	0	1	1180	0	1
27	2	22.19	0	1	1	0	0	1	6	1	1	1	1.5	1180	0	0
52	1	23.44	0	0	1	0	0	0	3	2	0	0	2.5	1000	1	0
43	2	33.77	0	0	3	0	0	0	3	1	2	1	2.5	1200	0	0
44	1	26.59	0	0	2	0	1	0	4	2	1	1	1.3	1140	0	1
22	1	23.88	0	0	3	0	0	0	2	1	3	0	1.3	1160	0	1
59	2	17.33	0	0	1	0	0	1	1	0	3	1	1.7	1250	0	1
60	2	23.72	0	0	1	0	0	1	3	1	1	1	1.9	1360	0	1
58	1	29.06	0	2	3	0	0	1	4	2	2	1	1	1230	0	0
57	2	24.98	1	0	3	1	0	0	2	2	0	1	3	1200	1	1
58	1	23.89	0	0	1	0	0	1	1	0	2	0	0.9	960	0	1
36	2	20.03	0	2	1	0	0	0	1	1	0	1	1.6	1200	0	1
70	1	25.75	0	0	3	0	0	1	5	2	3	1	5.5	1120	1	0
45	1	27.22	0	0	0	0	0	1	3	1	1	1	2.3	1020	0	1
51	1	28.73	0	0	1	1	0	0	1	1	1	1	2.5	923	0	1
27	1	23.39	0	0	1	0	0	0	4	2	1	1	1.4	1385	0	1
49	2	22.89	0	0	3	0	0	1	4	1	3	1	2.6	1272	1	0
66	1	23.18	0	2	1	0	0	0	4	0	1	0	4.6	484	1	0
55	1	21.97	0	0	1	1	0	1	1	1	1	1	2.1	1366	0	1
59	2	19.53	0	0	0	1	1	1	1	1	1	1	2.5	1385	1	0
39	2	26.84	0	2	3	0	0	1	12	1	1	1	1.8	1226	0	0
52	1	22.2	1	0	0	1	0	0	2	0	2	1	1.7	554	0	1
72	2	20.06	0	0	0	0	0	1	3	0	3	1	1	628	0	1
43	2	23.32	0	0	3	0	0	1	3	1	2	1	2.7	1153	1	1
54	1	25.51	0	0	1	1	0	1	1	0	2	1	1.1	950	0	1
69	1	18.78	0	2	3	0	0	0	3	0	2	1	1	1120	0	1
75	1	21.33	0	2	1	0	0	1	5	1	1	1	1.2	1060	0	1
70	1	16.65	0	0	0	0	0	1	1	1	0	1	1.5	570	0	1
25	2	19.14	0	0	2	0	0	1	4	2	1	0	2.5	540	1	0
54	1	23.3	0	0	2	0	0	1	5	1	1	1	2.6	1200	1	1
47	2	25.54	0	2	1	0	0	0	5	1	1	1	1.7	1815	0	0
30	1	25.6	0	0	1	0	0	1	2	1	1	1	3	1180	1	1
59	2	21.09	0	0	3	0	0	1	4	2	3	1	1.1	1300	0	1
45	2	22.22	0	0	1	0	0	1	3	1	0	1	1.6	1330	0	1
71	1	23.15	0	0	1	1	0	0	3	2	1	0	3	1060	1	1
52	1	19.53	0	0	1	1	0	1	4	2	1	1	2.1	1216	1	1
70	1	19.24	0	0	0	0	0	1	5	1	1	0	3.2	1500	1	0
51	2	20.02	0	0	1	0	0	0	5	2	1	1	3.3	1300	1	0
72	1	20.94	0	0	2	0	0	1	4	1	3	0	5.2	1380	1	0
62	2	26.66	0	0	0	1	1	1	1	1	3	1	1.4	1210	0	1
69	2	25	0	0	3	0	0	1	1	0	1	1	3.2	500	1	1
47	1	23.94	0	0	1	0	1	0	4	1	2	1	3.4	760	1	1
47	1	25.15	0	1	0	0	0	0	5	1	0	1	1.5	900	1	1
52	1	24.05	0	0	1	0	0	0	1	1	2	1	1.6	1020	0	1
72	2	21.35	0	0	1	1	0	1	3	1	2	0	2.3	640	1	1
55	1	26.61	0	0	0	0	0	1	2	2	3	0	1	1170	0	1
49	2	24.53	0	0	1	0	0	1	2	2	3	0	1	1160	0	1
46	1	27.13	0	0	2	0	0	1	1	1	1	0	1.2	845	0	1
54	1	18.93	0	2	0	0	0	1	2	1	1	0	2.3	1140	1	1
72	1	25.1	0	0	3	1	0	0	2	1	1	1	4.2	1250	1	1
59	1	19.91	0	0	1	0	0	1	4	1	1	0	2.5	1490	1	0
59	1	23.87	0	0	1	0	0	0	3	1	1	0	1.2	900	1	0
56	1	24.39	0	2	1	0	0	1	3	0	1	1	2.6	1000	0	1
78	2	24.01	1	0	1	0	0	0	5	1	1	1	1.7	950	1	1
67	2	22.6	0	0	1	0	0	0	1	2	1	1	2	1380	1	1
41	1	33.33	0	0	1	1	0	1	2	1	0	0	1.7	1080	0	1
55	2	21.64	0	1	1	0	0	0	4	1	2	1	2.3	620	0	0
20	1	16.95	0	0	2	0	0	1	4	1	2	1	2.6	1320	1	1
51	1	22.15	0	0	0	0	1	0	3	1	1	1	2.5	1100	1	1
74	2	17.06	0	0	1	0	0	1	1	1	2	0	1.4	1400	0	1
59	2	24.32	0	1	1	1	0	1	2	2	3	0	1.3	800	0	1
59	1	28.57	0	0	2	0	0	0	3	1	1	1	3.2	1030	1	1
44	2	25.71	0	1	3	0	0	1	4	1	2	1	2.9	1024	0	1
34	1	25.61	0	0	1	0	0	0	3	0	3	1	1.2	1285	1	1
49	2	23.01	0	0	1	0	0	0	3	1	1	1	1.6	950	0	1
32	1	21.47	0	0	1	0	0	0	2	1	1	1	1.5	1000	0	1
65	1	21.69	0	0	1	1	0	0	3	2	1	1	2.5	1020	1	1
50	1	29.38	0	0	1	1	0	1	3	1	1	1	3	500	1	1
56	1	26.17	0	0	0	0	0	0	4	2	1	1	1.3	1040	0	1
54	1	23.5	0	0	1	0	0	0	2	1	1	1	2.1	1150	0	1
60	2	25.33	0	0	3	1	0	1	6	1	3	1	2.7	13330	1	0
27	1	22.76	0	0	1	0	0	0	1	0	2	1	1.1	1280	0	1
44	1	23.44	0	1	1	0	0	1	4	1	2	1	2.3	1150	1	1
59	1	22.99	0	2	1	1	0	1	5	2	2	1	2.6	1360	1	0
62	1	24.67	0	0	0	1	0	1	1	0	3	1	0.9	1350	0	1
57	1	20.03	0	0	1	0	0	0	2	2	2	0	1	1430	0	0
66	2	21.75	0	0	2	0	0	1	1	0	3	1	0.9	1380	0	1
62	2	21.63	0	2	1	1	0	1	4	1	2	1	1.3	690	0	1
63	2	21.48	0	1	1	0	0	0	4	1	0	1	1.2	800	0	1
52	2	24.22	1	2	3	0	0	1	4	1	3	1	3.1	560	0	1
33	1	21.72	0	2	1	0	0	0	6	2	3	1	1.3	1080	0	0
83	1	16.96	0	0	1	0	0	0	3	2	3	0	1.1	1058	0	1
45	1	25.28	0	0	1	0	0	1	4	1	1	1	2.4	1130	1	1
76	1	20.6	0	0	1	0	0	0	3	0	1	0	1.4	1010	1	1
40	1	21.6	0	0	1	1	0	0	1	1	0	1	2.7	1310	0	1
46	1	23.95	0	0	2	0	0	1	7	1	1	1	2.7	1540	1	0
57	1	19.53	0	0	2	0	0	0	2	0	3	1	1.5	680	0	1
63	2	22.6	0	0	2	0	0	1	1	1	0	1	2.2	1020	1	1
30	1	27.68	0	0	2	0	0	0	1	1	1	1	1.8	1210	0	1
58	1	17.31	0	0	2	1	0	1	5	1	1	1	3	1300	1	0
72	2	17.48	0	0	2	0	0	1	8	2	2	1	5	1380	1	0
56	1	23.35	0	0	3	0	0	0	3	1	1	1	3.2	960	1	0
60	1	24.76	0	0	1	0	0	0	5	1	2	1	1.4	1390	0	0
53	2	24.12	0	2	3	0	0	0	2	1	2	1	1.8	1280	1	1
65	1	25.86	0	0	0	1	0	0	1	0	2	1	1.1	1140	0	1
52	2	29.75	0	0	3	1	0	0	3	1	1	1	1.9	900	0	0
67	1	28.3	0	1	1	1	0	0	6	1	2	1	2.3	1240	0	0
67	1	22.49	0	2	1	1	0	1	2	2	3	0	1.4	1120	0	1
51	1	33.79	0	0	1	1	0	0	1	0	1	1	1.6	1050	0	1
50	2	24.22	0	2	2	0	0	1	6	2	1	0	4.6	1140	1	0
46	2	20.7	0	2	3	0	0	1	1	1	1	1	2.4	1370	0	1
51	1	28.73	0	0	1	1	0	0	4	2	2	1	1.5	1370	0	0
60	2	22.22	0	1	1	1	0	1	9	0	3	1	2.7	1340	1	0
39	1	26.44	1	0	3	0	0	1	1	1	0	0	1.2	1120	0	1
63	1	25.28	1	0	3	0	0	1	3	1	1	1	2.8	1000	1	1
43	1	23.66	0	1	2	0	0	1	6	0	2	1	1.8	1350	0	1
33	1	27.06	0	0	1	0	0	0	4	1	1	1	2.4	1440	1	1
29	1	21.71	0	0	1	0	0	1	3	1	1	1	2.3	1145	0	1
64	1	20.2	0	1	1	0	0	1	7	1	2	1	2.3	1040	1	0
70	1	22.66	1	0	1	1	0	1	1	1	3	1	1.3	265	0	1
53	2	32.42	0	0	1	1	0	0	4	1	3	1	1.8	960	0	1
55	1	20.55	0	1	0	0	0	1	5	1	1	1	2.2	1270	1	1
64	2	21.48	0	2	1	0	1	1	1	1	2	1	0.9	990	0	1
36	2	22.58	0	0	2	0	0	1	2	0	1	1	1.3	1420	0	1
44	1	15.24	0	0	0	0	0	1	3	1	1	1	2.5	1570	1	0
50	1	29.41	0	0	2	1	1	0	3	0	3	1	1.3	1040	0	1
64	2	18.55	0	0	1	0	0	0	3	2	1	1	1.7	1050	0	1
57	1	24.68	0	0	1	0	0	1	7	2	1	1	2.5	460	1	1
59	2	22.68	0	0	1	0	0	1	3	1	1	1	1.5	1300	0	1
58	1	27.92	0	1	3	1	1	0	3	1	2	1	1.8	1060	0	1
50	1	23.31	0	2	1	0	0	0	4	2	3	0	1	1290	0	0
57	1	33.9	0	0	1	1	1	1	4	1	1	0	5.9	1150	1	0
36	1	23.43	0	0	1	0	0	1	5	1	1	1	1.9	1440	0	0
81	1	17.71	0	2	3	0	1	1	5	2	3	1	1.4	600	0	1
53	2	25.1	0	2	3	1	0	1	8	1	1	1	4.3	1030	1	0
45	2	21.75	0	0	2	0	0	1	3	1	1	1	0.7	540	0	1
44	1	24.91	0	0	1	0	0	0	2	2	1	1	1.1	1120	0	1
65	1	20.76	0	0	1	1	0	1	4	1	1	1	3.5	890	1	0
68	1	23.43	0	0	2	0	0	0	5	1	1	1	2.3	1040	0	1
36	1	28.09	0	0	2	0	0	1	5	1	2	1	1.6	1140	0	1
65	1	22.69	0	0	1	1	1	0	7	1	1	1	3.9	1030	1	0
45	1	19.83	0	0	2	0	0	1	4	1	1	1	1.5	1160	0	1
68	1	20.18	0	0	2	0	0	0	1	0	2	1	0.8	500	0	1
59	1	22.26	0	0	1	0	0	1	3	1	1	1	1.8	850	0	1
75	2	18.22	0	0	1	1	0	0	2	1	1	1	1.2	1260	0	1
50	1	25.46	0	0	1	1	0	1	6	2	1	1	2	1280	0	1
50	2	23.94	0	0	3	0	0	1	4	1	1	1	4.4	1060	1	0
44	1	25.39	0	2	1	0	0	1	2	0	2	1	1.1	1080	0	1
49	2	26.67	1	0	3	0	0	1	2	1	1	0	2.4	1045	0	1
65	1	22.86	0	0	1	0	0	0	5	1	2	1	4.3	1280	1	1
49	2	19.93	0	1	3	0	0	0	6	1	1	1	3.2	1260	1	0
55	1	21.71	0	0	2	0	0	1	3	1	1	0	2.3	840	0	1
72	2	25.51	0	0	1	0	0	0	1	0	3	1	1.3	550	0	1
75	2	23.43	0	0	1	0	0	0	2	2	1	1	2	405	0	1
50	1	19.1	0	0	3	0	0	0	3	2	2	1	1.5	1220	0	1
56	2	29.22	0	0	1	0	0	0	3	2	3	1	2.3	560	0	1
54	2	28.19	0	0	2	1	0	0	2	1	3	1	1.5	1550	0	1
